# Supplementary material for: Pasting and Rheological Properties of Starch Paste/Gels in a Sugar-Acid System
Source: Foods. 2022 Dec 15;11(24):4060. doi: 10.3390/foods11244060 (PMC9778545; doi:10.3390/foods11244060)
Supplement: Supplementary file 1 [file foods-11-04060-s001.zip]

Archive with 1 entries (1 files):
- foods-2040170-supplementary.pdf
